# Supplementary material for: Complete telomere-to-telomere genomes of cowpea reveal insights into centromere evolution in Phaseoleae
Source: Hortic Res. 2025 Dec 29;13(4):uhaf359. doi: 10.1093/hr/uhaf359 (PMC13102514; doi:10.1093/hr/uhaf359)
Supplement: Web_Material_uhaf359 [file web_material_uhaf359.zip]

Archive with 2 entries (2 files):
- supplemental table Revision.docx
- supplemental table Revision.xlsx
