# Supplementary material for: Complete telomere-to-telomere genomes of cowpea reveal insights into centromere evolution in Phaseoleae
Source: Hortic Res. 2025 Dec 29;13(4):uhaf359. doi: 10.1093/hr/uhaf359 (PMC13102514; doi:10.1093/hr/uhaf359)
Supplement: Web_Material_uhaf359 [file web_material_uhaf359.zip › supplemental table Revision.xlsx]

## Sheet: Contents
Table S1. Sequencing data generated from different platforms for assembly.
Table S2. Genome survey result statistics for HJD and FC6.
Table S3. Primary assembly statistics produced by hifiasm.
Table S4. Primary contig statistics produced by verkko and NextDenovo.
Table S5. Summary statistics of long-read mapping to the genome.
Table S6. Kmer accuracy statistics generated by merqury.
Table S7. Summary of structural annotation statistics of HJD and FC6 genomes.
Table S8. Annotation statistics of annotated genes in databases.
Table S9. Distribution of telomeres in genome components.
Table S10. Distribution of complete CEN455 in genome components.
Table S11. Predicted locations of centromeres.
Table S12. Distribution of initial and improved inversion regions.
Table S13. Mapping rate of short reads aligned to the genome.
Table S14. Coverage rate of short reads aligned to the genome.
Table S15. Error rate of short reads aligned to the genome.
Table S16. GO functional enrichment of centromeric genes.
Table S17. Inversion positions and FST distribution in inversion regions.
Table S18. GO functional enrichment of genes within inversion regions.
Table S19. Species genome information used for phylogenetic tree construction.
Table S20. Paralogous gene pairs in the HJD genome.
Table S21. GO functional enrichment of expanded and contracted gene families.
Table S22. Positions of centromeric TRAs.
Table S23. Statistics of repeat sequence annotations.
Table S24. TE size and genome size of species within Phaseoleae.
Table S25. Composition of different repeat types within centromeres.
Table S26. Composition of different repeat element families within centromeres.
Table S27. Positions of SD regions in different genomes.
Table S28. Genomic locations and lengths of the gaps filled in the HJD and FC6 assemblies.

## Sheet: Table S1
Table S1. Sequencing data generated from different platforms for assembly.
Accession	Platform	Num_Seqs	Sum_Len	Min_Len	Avg_Len	Max_Len	N50	N50_Num	GC(%)	N75	N90
HJD	HiFi	2782517	40082768109	83	14405.2	51502	14324	13555	33.27	12810	11945
HJD	ONT	689964	65512047099	48120	94949.9	1488412	100002	95645	33.58	73324	59993
HJD	HiC	229893730	34484059500	150	150	150	150	1	34.74	150	150
FC6	HiFi	2182423	30698538287	106	14066.3	45958	14326	12190	34.23	12390	11156
FC6	ONT	1644664	72232211853	1	43919.1	381450	57473	80614	33.58	43290	33759
FC6	HiC	172514385	25877157750	150	150	150	150	1	36.53	150	150

## Sheet: Table S2
Table S2. Genome survey result statistics for HJD and FC6.
Accession	Kmer	Ploidy	Length	Uniq	Heterozygous	Kcov	Error
HJD	21	2	505341054	62%	0.056%	34.1	0.153%
FC6	21	2	497205994	61.6%	0.179%	36	0.134%

## Sheet: Table S3
Table S3. Primary assembly statistics produced by hifiasm.
Accession	Num_Seqs	Sum_Len	Min_Len	Max_Len	GC(%)	N50	N60	N70	N80	N90
HJD	15	550668953	1047473	69043853	33.35	48641867	48053973	46822858	43033877	39325560
FC6	17	542734557	1147491	70218608	33.27	48543058	42503299	37985294	37434716	22964381

## Sheet: Table S4
Table S4. Primary contig statistics produced by verkko and NextDenovo.
Accession	Software	Num_Seqs	Sum_Len	Min_Len	Max_Len	GC(%)	N50	N60	N70	N80	N90
HJD	verkko	1423	605706961	2068	57992882	34.18	46906946	33673484	33002589	31990272	5458446
HJD	NextDenovo	37	535964174	201925	46942712	33.1	24001519	20868180	18443217	15685482	11358908
FC6	verkko	1654	587071654	2668	55544430	33.98	33741061	27700511	26013969	17865228	5691118
FC6	NextDenovo	40	517479530	82412	68451947	33.08	24146739	22357566	20696608	17099058	12389830

## Sheet: Table S5
Table S5. Summary statistics of long-read mapping to the genome.
Accession	Platform	RegionLength	CoveredSite	Coverage(%)	MeanDepth	Mapping rate(%)
HJD	HiFi	576916692	574891069	99.65	69.42	99.80
HJD	ONT	576916692	570699143	98.92	111.87	99.84
FC6	HiFi	567479813	566024795	99.74	53.85	99.99
FC6	ONT	567479813	561699191	98.98	122.09	99.99

## Sheet: Table S6
Table S6. Kmer accuracy statistics generated by merqury.
Accession	Error k-mers	Total k-mers	Quality value	Error‐rate
HJD.chr	67432	548736860	51.8923	6.46805e-06
FC6.chr	90728	542521435	50.5539	8.80248e-06

## Sheet: Table S7
Table S7. Summary of structural annotation statistics of HJD and FC6 genomes.
Category	HJD	FC6
Total number of genes	27360	27670
Mono-exonic genes	6,057 (22.1%)	5,996 (21.7%)
Multi-exonic genes	21,300 (77.9%)	21,674 (78.3%)
Genes on positive strand	13655	13754
Genes on negative strand	13705	13916
Average gene length (bp)	3376.6	3469.8
Average CDS length (bp)	1288.6	1278
Average mono-exonic gene length (bp)	1029.4	1011.9
Average multi-exonic gene length (bp)	4044.4	4149.8
Average exon number per multi-exonic gene	6.49	6.47
Average intron number per multi-exonic gene	5.49	5.47
Average exon length (bp)	244.4	241.7
Average intron length (bp)	488.7	511.3
Complete gene models	26,902 (98.3%)	27228 (98.4%)

## Sheet: Table S8
Table S7. Annotation statistics of annotated genes in databases.
Item	HJD		FC6
	Gene Count	Percentage	Gene Count	Percentage
All	27357	1	27670	1
Annotated gene	26984	0.986365	27290	0.986267
Nr	26961	0.985525	27249	0.984785
uniport	26938	0.984684	27252	0.984893
interpo	23010	0.841101	23425	0.846585
KEGG_ko	12271	0.448551	12544	0.453343
KEGG_Pathway	7718	0.282122	7918	0.286158
KEGG_Module	3054	0.111635	3081	0.111348
KEGG_Reaction	3451	0.126147	3479	0.125732
KEGG_rclass	3285	0.120079	3317	0.119877
KEGG_TC	1343	0.0490916	1354	0.0489339
GOs	13411	0.490222	13686	0.494615
PFAMs	23010	0.841101	23357	0.844127
COG_category	23726	0.867273	24011	0.867763
EC	5507	0.201301	5579	0.201626
BRITE	12271	0.448551	12544	0.453343
CAZy	603	0.0220419	610	0.0220455

## Sheet: Table S9
Table S8. Distribution of telomeres in genome components.
Accession	Chromosome	5' Start	5' End	3' Start	3' End
HJD	Chr01	0	5472	52878859	52880038
	Chr02	0	4048	39527426	39527961
	Chr03	0	2531	69045660	69066689
	Chr04	0	10599	49567938	49571244
	Chr05	0	5006	55522698	55524450
	Chr06	0	9864	48359180	48380960
	Chr07	0	6018	48636707	48641865
	Chr08	0	2771	43032489	43033951
	Chr09	0	3603	46823756	46824498
	Chr10	0	4874	48737080	48738631
	Chr11	0	24326	46544471	46546771
FC6	Chr01	0	3332	50282848	50294170
	Chr02	0	10606	37977408	37984408
	Chr03	0	12396	70208341	70215026
	Chr04	0	4300	47534673	47553237
	Chr05	0	5378	55224068	55236152
	Chr06	0	12687	49093312	49100575
	Chr07	0	11193	48530717	48539341
	Chr08	0	17518	42484295	42499692
	Chr09	0	12319	46883387	46889070
	Chr10	0	2613	47117652	47128390
	Chr11	0	12205	47061672	47081572

[truncated: 19 more sheets: Table S10, Table S11, Table S12, Table S13, Table S14, Table S15, Table S16, Table S17, Table S18, Table S19, Table S20, Table S21, Table S22, Table S23, Table S24, Table S25, Table S26, Table S27, Table S28]
